# Supplementary material for: Genetic Characteristics and Preservative Tolerance of Spoilage Microorganisms in Daily Chemical Products
Source: Microorganisms. 2026 Jul 13;14(7):1528. doi: 10.3390/microorganisms14071528 (PMC13414242; doi:10.3390/microorganisms14071528)
Supplement: Supplementary file 1 [file microorganisms-14-01528-s001.zip]

Archive with 1 entries (1 files):
- microorganisms-4372173-supplementary.pdf
